# Supplementary material for: Functional annotation of breast cancer risk loci: current progress and future directions
Source: Br J Cancer. 2021 Nov 5;126(7):981–93. doi: 10.1038/s41416-021-01612-6 (PMC8980003; doi:10.1038/s41416-021-01612-6)
Supplement: Supplementary file 1 — Supplementary Data 1 [file 41416_2021_1612_MOESM1_ESM.xlsx]

## Sheet: Sheet1
Supplementary Table 1: Data sets contributing to Figures 1A & B
	Biosample	Histone ChIP-seq	Control ChIP-seq	RNA-seq*	small RNA-seq**	DNase-seq	TF ChIP-seq	RNA microarray	ChIA-PET	Repli-seq	RRBS	CAGE	FAIRE-seq	RNA-PET	Bru-seq	BruChase-seq	DNAme array	genotyping array	microRNA counts	ATAC-seq	Hi-C	RAMPAGE	5C	BruUV-seq	WGBS	WGS	DGF	MeDIP-seq	MRE-seq	DNaseI
ENCODE	Fibroblast of breast	11	2	2	2
	Myoepithelial cell of mammary gland	12	2	1	2
	Mammary epithelial cell	19	3	4	3	2	3	1			1	1					3	2			3				1
	Luminal epithilial cell of mammary gland	4	1	1	2
	Mammary stem cell	1	1	1	2
	Mammary microvascular endothelial cell			1																		1
	MCF7	18	34	7	11	7	148	4	6	6	5	3	3	3	2	2	2	2	1	1			1	1
	MCF10A		5	0			12		2		2						3	3
	T47D		2	4		3	9			2	2						1	1			1					1
	Breast epithelium	13	17	3		2	8										3			3		2
	Breast			0							1						1
Roadmap Epigenomics	Breast stem cells		1	2	1																							4	4
	Breast myoepithelial cells	12	2	3	1																				3			3	4
	Breast luminal cells	4	2	3	1																				1			3	5
	Breast vHMEC	6	2	2	1																						1	1	1	2
	Breast fibroblast primary cells	5	1	2
CEEHRC	MCF10A	6	1	1																					1
NOTE: This table includes breast samples only from larger consortium datasets with many tissue/cell types available
*RNA-seq includes total RNA-seq, mRNA-seq, polyA plus RNA-seq, polyA minus RNA-seq, and long read RNA-seq
**small RNA-seq includes microRNA-seq and siRNA-seq as well as small RNA-seq
